# Supplementary material for: Risk assessment for the native anurans from an alien invasive species, American bullfrogs (Lithobates catesbeianus), in South Korea
Source: Sci Rep. 2022 Jul 30;12:13143. doi: 10.1038/s41598-022-17226-8 (PMC9338931; doi:10.1038/s41598-022-17226-8)
Supplement: Supplementary file 2 — Supplementary Information 2. [file 41598_2022_17226_MOESM2_ESM.xlsx]

## Sheet: Table
Species_Scientific name	SVL (Max)	Home range	Breeding sites	Habitat use	Daily activity/most active period	Foods	Call frequencies	Breeding seasons (Month)	Conservation status (IUCN Red List +)	Total score
Lithobates catesbeianus									LC, Least Concern Ecosystem Disturbance Organism 100 of the world's worst invasive alien species (Lowe et al., 2000)		A=12.5
Bombina orientalis	C		C	D		D		A	LC, Least Concern	20.834	B=8.34
Bufo gargarizans	D		B	D	A	D		D	LC, Least Concern	20.84	C=4.167
Bufo stejnegeri	D		D	D		D		D	LC, Least Concern	0	D=0
Dryophytes japonica	C		C	B	A	D		B	LC, Least Concern	37.514
Dryophytes suweonensis	B		C	C	A	D		B	EN, Endangered Class I Endangered Wildlife	37.514
Kaloula borealis	D		C	D	C	D		B	LC, Least Concern Class II Endangered Wildlife	16.674
Glandirana rugosa	D		C	B		D		A	LC, Least Concern	25.007
Pelophylax chosenicus	D		B	B	A	D		B	VU, Vulnerable Class II Endangered Wildlife	37.52
Pelophylax nigromaculatus	D		A	A		D		B	NT, Near Threatened	33.34
Rana coreana	C		C	C		D		D	LC, Least Concern	12.501
Rana huanrenensis	D		D	D		D		D	LC, Least Concern	0
Rana uenoi	D		C	C		D		D		8.334
	4.167		4.167	0		0		12.5
	0		8.34	0	12.5	0		0
	0		0	0		0		0
	4.167		4.167	8.34	12.5	0		8.34
	8.34		4.167	4.167	12.5	0		8.34
	0		4.167	0	4.167	0		8.34
	0		4.167	8.34		0		12.5
	0		8.34	8.34	12.5	0		8.34
	0		12.5	12.5		0		8.34
	4.167		4.167	4.167		0		0
	0		0	0		0		0
	0		4.167	4.167		0		0
American Bullfrog					3,474.2±5,872.5m2 (in my study)		90-4,000Hz
Oriental Fire-bellied Toad	B~C	3.5~5cm	A	2-3 cm			689 Hz (dominant frequency of advertisement call; Zeyl & Laberge, 2011)
Asiatic Toad	D	6~12cm	B	3-4 cm			possession of females without producing advertisement calls (Cheong et al., 2008)
Water Toad	C~D	4~6cm	C	4-5 cm			not make complex advertising calls (Lee & Park., 2009)
Japanese Tree Frog	A~C	2.5~4.5cm	D	>5 cm	Mean Breeding range 400±900 m2 (Kim et al., 2019)		dominant frequency is less than 3,000Hz (An & Waldman, 2016) Mean Dominant frequency 3006 Hz (Park et al., 2013)
Suweon Tree Frog	A~B	2.5~4cm			Mean Breeding range 500±700 m2 (Kim et al., 2019)		Mean Dominant frequency 3350 Hz (Park et al., 2013)
Boreal Digging Frog	B~D	3.5~5.5cm
Wrinkled Frog	B~D	3~5.5cm
Gold-spotted Pond Frog	B~D	3.5~6cm			714m2 (Ra et al., 2008)		960-4,500Hz (Park et al., 1998)
Black-spotted Pond Frog	D	6~10cm
Korean Brown Frog	B~C	3.5~5cm
Huanren Brown Frog	B~D	3.5~6cm
Korea Large Brown Frog	B~D	4~7cm

## Sheet: Table 2
Species_Scientific name	Max SVL	Home range	Breeding sites	Habitat use	Daily activity	Foods	Breeding seasons	Conservation status (IUCN Red List +)	Total score
Lithobates catesbeianus*								LC, Least Concern Ecosystem Disturbance Organism 100 of the world's worst invasive alien species (Lowe et al., 2000)		A=14.29 B=9.52 C=4.76 D=0
Bombina orientalis	D	U	C	D	U	D	A	LC, Least Concern	33.35	U=7.15
Bufo gargarizans**	D	U	B	D	A	D	D	LC, Least Concern	30.96
Bufo stejnegeri	D	U	D	D	U	D	D	LC, Least Concern	14.3
Dryophytes japonica**	C		C	B	A	D	B	LC, Least Concern	42.85
Dryophytes suweonensis	B		C	C	A	D	B	EN, Endangered Class I Endangered Wildlife	42.85
Kaloula borealis	D	U	C	D	C	D	B	LC, Least Concern Class II Endangered Wildlife	26.19
Glandirana rugosa	D	U	C	B	U	D	A	LC, Least Concern	42.87
Pelophylax chosenicus**	D		B	B	A	D	B	VU, Vulnerable Class II Endangered Wildlife	42.85
Pelophylax nigromaculatus**	D	U	A	A	U	D	B	NT, Near Threatened	52.4
Rana coreana**	C	U	C	C	U	D	D	LC, Least Concern	28.58
Rana huanrenensis	D	U	D	D	U	D	D	LC, Least Concern	14.3
Rana uenoi	D	U	C	C	U	D	D		23.82
* Target species, ** Species observed at study site, A=14.29, B=9.52, C=4.76, D=0, U (Unknown)=7.15	0	7.15	4.76	0	7.15	0	14.29
	0	7.15	9.52	0	14.29	0	0
	0	7.15	0	0	7.15	0	0
	4.76		4.76	9.52	14.29	0	9.52
	9.52		4.76	4.76	14.29	0	9.52
	0	7.15	4.76	0	4.76	0	9.52
	0	7.15	4.76	9.52	7.15	0	14.29
	0		9.52	9.52	14.29	0	9.52
	0	7.15	14.29	14.29	7.15	0	9.52
	4.76	7.15	4.76	4.76	7.15	0	0
	0	7.15	0	0	7.15	0	0
	0	7.15	4.76	4.76	7.15	0	0
American Bullfrog		3,474.2±5,872.5m2 (in my study)
Oriental Fire-bellied Toad
Asiatic Toad
Water Toad
Japanese Tree Frog		Mean Breeding range 400±900 m2 (Kim et al., 2019)
Suweon Tree Frog		Mean Breeding range 500±700 m2 (Kim et al., 2019)
Boreal Digging Frog
Wrinkled Frog
Gold-spotted Pond Frog		714m2 (Ra et al., 2008)
Black-spotted Pond Frog
Korean Brown Frog
Huanren Brown Frog
Korea Large Brown Frog

## Sheet: Appendix 1_Species Information
Species_Scientific name	Species_English name	Mean SVL (㎝)	Poison	Home range (㎡)	Breeding sites	Habitat use	Daily activity/most active period	Foods	Call frequencies	Breeding seasons (Month)	Conservation status
Lithobates catesbeianus*	American Bullfrog	14.5 (Present study)	X	3,474.2±5,872.5 (Present study)	(i) rivers and reservoirs (ii) water pools and agricultural waterways (iii) rice paddies on flat land	(i) rivers and reservoir (ii) water pools and agricultural waterways (iii) paddy fields and fallow lands	21-03 (Present study)	Invertebrate, fish, amphibians, reptiles, birds, small mammals (McCoy, 1968; Werner et al., 1995; Chung, 2002; Hirai, 2004; Wang et al., 2009; Jancowski & Orchard, 2013; Park et al., 2018)	90~4000 Hz (Both & Grant, 2012)	4~8 (Willis et al., 1956; Howard, 1984; Lee et al., 2011)	LC, Least Concern Ecosystem Disturbance Organism 100 of the world's worst invasive alien species (Lowe et al., 2000)
Bombina orientalis	Oriental Fire-bellied Toad	4.25	O (Quagliata et al., 2008)	Unknown	(i) water pools and agricultural waterways (ii) rice paddies on flat land	(i) mountain valley, wetlands in forest	active both day and night	Invertebrate	689 Hz (dominant frequency of advertisement call; Zeyl & Laberge, 2011)	4~7	LC, Least Concern
Bufo gargarizans**	Asiatic Toad	9	O	Unknown	(i) rivers and reservoirs (ii) water pools and agricultural waterways	(i) mountain valley, wetlands in forest	19-07 (Yu et al., 2010)	Invertebrate	no advertisement calls (Cheong et al., 2008)	2~3	LC, Least Concern
Bufo stejnegeri	Water Toad	5	O	Unknown	(i) mountain valley	(i) mountain valley, wetlands in forest	usually active at night	Invertebrate	no advertising calls (Lee & Park., 2009)	4 (Lee & Park., 2009)	LC, Least Concern
Dryophytes flaviventris	Yellow-bellied Tree Frog	2.86 (Borzee et al., 2020)	X	Unknown	(i) rice paddies on flat land (Borzee et al., 2020)	(i) paddy fields and fallow lands (Borzee et al., 2020)	Unknown	Unknown	2199.86 Hz (Borzee et al., 2020)	4~7 (Borzee et al., 2020)
Dryophytes japonica**	Japanese Tree Frog	3.5	X	400±900 (Kim et al., 2019)	(i) rivers and reservoirs (ii) water pools and agricultural waterways (iii) rice paddies on flat land	(i) rivers and reservoir (ii) water pools and agricultural waterways (iii) paddy fields and fallow lands	Acoustic activity was the highest at 20~02 (May) / 21~03 (June) (Kim et al., 2012)	Invertebrate (Hirai & Matsui, 2000)	dominant frequency is less than 3,000Hz (An & Waldman, 2016) 3006 Hz (mean Dominant frequency; Park et al., 2013)	4~6 (Kim et al., 2012)	LC, Least Concern
Dryophytes suweonensis	Suweon Tree Frog	3.25	X	500±700 (Kim et al., 2019)	(i) water pools and agricultural waterways (ii) rice paddies on flat land	(i) paddy fields and fallow lands (Borzée et al., 2016)	Acoustic activity was the highest at 16~02 (May) / 18~03 (June) (Kim et al., 2012)	Invertebrate	3350 Hz (mean Dominant frequency; Park et al., 2013)	5~7 (Kim et al., 2012)	EN, Endangered Class I Endangered Wildlife
Kaloula borealis	Boreal Digging Frog	4.5	X	Unknown	(i) rivers and reservoirs (ii) water pools and agricultural waterways (iii) rice paddies on flat land	(i) paddy fields and fallow lands	Acoustic activity was the highest at 21-22 (Lee et al., 2021)	Invertebrate (Ko et al., 2012)	Unknown	6~8 (rainy season)	LC, Least Concern Class II Endangered Wildlife
Glandirana rugosa	Wrinkled Frog	4.25	X	Unknown	(i) rivers and reservoirs (ii) mountain valley (Yoo et al., 1995)	(i) rivers and reservoir (ii) water pools and agricultural waterways (iii) paddy fields and fallow lands	Unknown	Invertebrate	Unknown	4~7 (Yoo et al., 1995)	LC, Least Concern
Pelophylax chosenicus**	Gold-spotted Pond Frog	4.75	X	714 (Ra et al., 2008)	(i) rivers and reservoirs (ii) water pools and agricultural waterways (iii) rice paddies on flat land	(i) rivers and reservoir (ii) water pools and agricultural waterways (iii) paddy fields and fallow lands	21~02 (Sung et al., 2007)	Invertebrate	960~4,500Hz (Park et al., 1998)	5~7	VU, Vulnerable Class II Endangered Wildlife
Pelophylax nigromaculatus**	Black-spotted Pond Frog	8	X	Unknown	(i) water pools and agricultural waterways (ii) rice paddies on flat land (Park et al., 2021)	(i) rivers and reservoir (ii) water pools and agricultural waterways (iii) paddy fields and fallow lands	Unknown	Invertebrate	Unknown	4~6	NT, Near Threatened
Rana coreana**	Korean Brown Frog	4.25	X	Unknown	(i) rivers and reservoirs (ii) water pools and agricultural waterways	(i) water pools and agricultural waterways (ii) paddy fields and fallow lands	Unknown	Invertebrate	Unknown	2~4	LC, Least Concern
Rana huanrenensis	Huanren Brown Frog	4.75	X	Unknown	(i) rivers and reservoirs (ii) mountain valley	(i) mountain valley, wetlands in forest	Unknown	Invertebrate	Unknown	2~4	LC, Least Concern
Rana uenoi	Korea Large Brown Frog	5.5	X	Unknown	(i) rivers and reservoirs (ii) water pools and agricultural waterways	(i) water pools and agricultural waterways (ii) mountain valley, wetlands in forest	Unknown	Invertebrate	Unknown	2~4
* Target species, ** Species observed at study site; The content that does not show the reference is from Lee et al. (2011); For poison gland-O=Present and x=Absent
1	Present study
2	An, D., & Waldman, B. (2016). Enhanced call effort in Japanese tree frogs infected by amphibian chytrid fungus. Biology letters, 12(3), 20160018.
3	Borzée, A., Kim, J. Y., Da Cunha, M. A. M., Lee, D., Sin, E., Oh, S., ... & Jang, Y. (2016). Temporal and spatial differentiation in microhabitat use: Implications for reproductive isolation and ecological niche specification. Integrative zoology, 11(5), 375-387.
4	Borzee, A., Messenger, K. R., Chae, S., Andersen, D., Groffen, J., Kim, Y. I., ... & Min, M. S. (2020). Yellow sea mediated segregation between North East Asian Dryophytes species. PLoS One, 15(6), e0234299.	Borzee, A., Messenger, K. R., Chae, S., Andersen, D., Groffen, J., Kim, Y. I., ... & Min, M. S. (2020). Yellow sea mediated segregation between North East Asian Dryophytes species. PLoS One, 15(6), e0234299.	Borzee, A., Messenger, K. R., Chae, S., Andersen, D., Groffen, J., Kim, Y. I., ... & Min, M. S. (2020). Yellow sea mediated segregation between North East Asian Dryophytes species. PLoS One, 15(6), e0234299.	Borzee, A., Messenger, K. R., Chae, S., Andersen, D., Groffen, J., Kim, Y. I., ... & Min, M. S. (2020). Yellow sea mediated segregation between North East Asian Dryophytes species. PLoS One, 15(6), e0234299.	Borzee, A., Messenger, K. R., Chae, S., Andersen, D., Groffen, J., Kim, Y. I., ... & Min, M. S. (2020). Yellow sea mediated segregation between North East Asian Dryophytes species. PLoS One, 15(6), e0234299.	Borzee, A., Messenger, K. R., Chae, S., Andersen, D., Groffen, J., Kim, Y. I., ... & Min, M. S. (2020). Yellow sea mediated segregation between North East Asian Dryophytes species. PLoS One, 15(6), e0234299.	Borzee, A., Messenger, K. R., Chae, S., Andersen, D., Groffen, J., Kim, Y. I., ... & Min, M. S. (2020). Yellow sea mediated segregation between North East Asian Dryophytes species. PLoS One, 15(6), e0234299.	Borzee, A., Messenger, K. R., Chae, S., Andersen, D., Groffen, J., Kim, Y. I., ... & Min, M. S. (2020). Yellow sea mediated segregation between North East Asian Dryophytes species. PLoS One, 15(6), e0234299.	Borzee, A., Messenger, K. R., Chae, S., Andersen, D., Groffen, J., Kim, Y. I., ... & Min, M. S. (2020). Yellow sea mediated segregation between North East Asian Dryophytes species. PLoS One, 15(6), e0234299.	Borzee, A., Messenger, K. R., Chae, S., Andersen, D., Groffen, J., Kim, Y. I., ... & Min, M. S. (2020). Yellow sea mediated segregation between North East Asian Dryophytes species. PLoS One, 15(6), e0234299.	Borzee, A., Messenger, K. R., Chae, S., Andersen, D., Groffen, J., Kim, Y. I., ... & Min, M. S. (2020). Yellow sea mediated segregation between North East Asian Dryophytes species. PLoS One, 15(6), e0234299.	Borzee, A., Messenger, K. R., Chae, S., Andersen, D., Groffen, J., Kim, Y. I., ... & Min, M. S. (2020). Yellow sea mediated segregation between North East Asian Dryophytes species. PLoS One, 15(6), e0234299.	Borzee, A., Messenger, K. R., Chae, S., Andersen, D., Groffen, J., Kim, Y. I., ... & Min, M. S. (2020). Yellow sea mediated segregation between North East Asian Dryophytes species. PLoS One, 15(6), e0234299.	Borzee, A., Messenger, K. R., Chae, S., Andersen, D., Groffen, J., Kim, Y. I., ... & Min, M. S. (2020). Yellow sea mediated segregation between North East Asian Dryophytes species. PLoS One, 15(6), e0234299.	Borzee, A., Messenger, K. R., Chae, S., Andersen, D., Groffen, J., Kim, Y. I., ... & Min, M. S. (2020). Yellow sea mediated segregation between North East Asian Dryophytes species. PLoS One, 15(6), e0234299.	Borzee, A., Messenger, K. R., Chae, S., Andersen, D., Groffen, J., Kim, Y. I., ... & Min, M. S. (2020). Yellow sea mediated segregation between North East Asian Dryophytes species. PLoS One, 15(6), e0234299.	Borzee, A., Messenger, K. R., Chae, S., Andersen, D., Groffen, J., Kim, Y. I., ... & Min, M. S. (2020). Yellow sea mediated segregation between North East Asian Dryophytes species. PLoS One, 15(6), e0234299.	Borzee, A., Messenger, K. R., Chae, S., Andersen, D., Groffen, J., Kim, Y. I., ... & Min, M. S. (2020). Yellow sea mediated segregation between North East Asian Dryophytes species. PLoS One, 15(6), e0234299.	Borzee, A., Messenger, K. R., Chae, S., Andersen, D., Groffen, J., Kim, Y. I., ... & Min, M. S. (2020). Yellow sea mediated segregation between North East Asian Dryophytes species. PLoS One, 15(6), e0234299.	Borzee, A., Messenger, K. R., Chae, S., Andersen, D., Groffen, J., Kim, Y. I., ... & Min, M. S. (2020). Yellow sea mediated segregation between North East Asian Dryophytes species. PLoS One, 15(6), e0234299.	Borzee, A., Messenger, K. R., Chae, S., Andersen, D., Groffen, J., Kim, Y. I., ... & Min, M. S. (2020). Yellow sea mediated segregation between North East Asian Dryophytes species. PLoS One, 15(6), e0234299.	Borzee, A., Messenger, K. R., Chae, S., Andersen, D., Groffen, J., Kim, Y. I., ... & Min, M. S. (2020). Yellow sea mediated segregation between North East Asian Dryophytes species. PLoS One, 15(6), e0234299.	Borzee, A., Messenger, K. R., Chae, S., Andersen, D., Groffen, J., Kim, Y. I., ... & Min, M. S. (2020). Yellow sea mediated segregation between North East Asian Dryophytes species. PLoS One, 15(6), e0234299.	Borzee, A., Messenger, K. R., Chae, S., Andersen, D., Groffen, J., Kim, Y. I., ... & Min, M. S. (2020). Yellow sea mediated segregation between North East Asian Dryophytes species. PLoS One, 15(6), e0234299.	Borzee, A., Messenger, K. R., Chae, S., Andersen, D., Groffen, J., Kim, Y. I., ... & Min, M. S. (2020). Yellow sea mediated segregation between North East Asian Dryophytes species. PLoS One, 15(6), e0234299.	Borzee, A., Messenger, K. R., Chae, S., Andersen, D., Groffen, J., Kim, Y. I., ... & Min, M. S. (2020). Yellow sea mediated segregation between North East Asian Dryophytes species. PLoS One, 15(6), e0234299.	Borzee, A., Messenger, K. R., Chae, S., Andersen, D., Groffen, J., Kim, Y. I., ... & Min, M. S. (2020). Yellow sea mediated segregation between North East Asian Dryophytes species. PLoS One, 15(6), e0234299.	Borzee, A., Messenger, K. R., Chae, S., Andersen, D., Groffen, J., Kim, Y. I., ... & Min, M. S. (2020). Yellow sea mediated segregation between North East Asian Dryophytes species. PLoS One, 15(6), e0234299.	Borzee, A., Messenger, K. R., Chae, S., Andersen, D., Groffen, J., Kim, Y. I., ... & Min, M. S. (2020). Yellow sea mediated segregation between North East Asian Dryophytes species. PLoS One, 15(6), e0234299.	Borzee, A., Messenger, K. R., Chae, S., Andersen, D., Groffen, J., Kim, Y. I., ... & Min, M. S. (2020). Yellow sea mediated segregation between North East Asian Dryophytes species. PLoS One, 15(6), e0234299.	Borzee, A., Messenger, K. R., Chae, S., Andersen, D., Groffen, J., Kim, Y. I., ... & Min, M. S. (2020). Yellow sea mediated segregation between North East Asian Dryophytes species. PLoS One, 15(6), e0234299.	Borzee, A., Messenger, K. R., Chae, S., Andersen, D., Groffen, J., Kim, Y. I., ... & Min, M. S. (2020). Yellow sea mediated segregation between North East Asian Dryophytes species. PLoS One, 15(6), e0234299.	Borzee, A., Messenger, K. R., Chae, S., Andersen, D., Groffen, J., Kim, Y. I., ... & Min, M. S. (2020). Yellow sea mediated segregation between North East Asian Dryophytes species. PLoS One, 15(6), e0234299.	Borzee, A., Messenger, K. R., Chae, S., Andersen, D., Groffen, J., Kim, Y. I., ... & Min, M. S. (2020). Yellow sea mediated segregation between North East Asian Dryophytes species. PLoS One, 15(6), e0234299.	Borzee, A., Messenger, K. R., Chae, S., Andersen, D., Groffen, J., Kim, Y. I., ... & Min, M. S. (2020). Yellow sea mediated segregation between North East Asian Dryophytes species. PLoS One, 15(6), e0234299.	Borzee, A., Messenger, K. R., Chae, S., Andersen, D., Groffen, J., Kim, Y. I., ... & Min, M. S. (2020). Yellow sea mediated segregation between North East Asian Dryophytes species. PLoS One, 15(6), e0234299.	Borzee, A., Messenger, K. R., Chae, S., Andersen, D., Groffen, J., Kim, Y. I., ... & Min, M. S. (2020). Yellow sea mediated segregation between North East Asian Dryophytes species. PLoS One, 15(6), e0234299.	Borzee, A., Messenger, K. R., Chae, S., Andersen, D., Groffen, J., Kim, Y. I., ... & Min, M. S. (2020). Yellow sea mediated segregation between North East Asian Dryophytes species. PLoS One, 15(6), e0234299.	Borzee, A., Messenger, K. R., Chae, S., Andersen, D., Groffen, J., Kim, Y. I., ... & Min, M. S. (2020). Yellow sea mediated segregation between North East Asian Dryophytes species. PLoS One, 15(6), e0234299.	Borzee, A., Messenger, K. R., Chae, S., Andersen, D., Groffen, J., Kim, Y. I., ... & Min, M. S. (2020). Yellow sea mediated segregation between North East Asian Dryophytes species. PLoS One, 15(6), e0234299.	Borzee, A., Messenger, K. R., Chae, S., Andersen, D., Groffen, J., Kim, Y. I., ... & Min, M. S. (2020). Yellow sea mediated segregation between North East Asian Dryophytes species. PLoS One, 15(6), e0234299.	Borzee, A., Messenger, K. R., Chae, S., Andersen, D., Groffen, J., Kim, Y. I., ... & Min, M. S. (2020). Yellow sea mediated segregation between North East Asian Dryophytes species. PLoS One, 15(6), e0234299.	Borzee, A., Messenger, K. R., Chae, S., Andersen, D., Groffen, J., Kim, Y. I., ... & Min, M. S. (2020). Yellow sea mediated segregation between North East Asian Dryophytes species. PLoS One, 15(6), e0234299.	Borzee, A., Messenger, K. R., Chae, S., Andersen, D., Groffen, J., Kim, Y. I., ... & Min, M. S. (2020). Yellow sea mediated segregation between North East Asian Dryophytes species. PLoS One, 15(6), e0234299.	Borzee, A., Messenger, K. R., Chae, S., Andersen, D., Groffen, J., Kim, Y. I., ... & Min, M. S. (2020). Yellow sea mediated segregation between North East Asian Dryophytes species. PLoS One, 15(6), e0234299.	Borzee, A., Messenger, K. R., Chae, S., Andersen, D., Groffen, J., Kim, Y. I., ... & Min, M. S. (2020). Yellow sea mediated segregation between North East Asian Dryophytes species. PLoS One, 15(6), e0234299.	Borzee, A., Messenger, K. R., Chae, S., Andersen, D., Groffen, J., Kim, Y. I., ... & Min, M. S. (2020). Yellow sea mediated segregation between North East Asian Dryophytes species. PLoS One, 15(6), e0234299.	Borzee, A., Messenger, K. R., Chae, S., Andersen, D., Groffen, J., Kim, Y. I., ... & Min, M. S. (2020). Yellow sea mediated segregation between North East Asian Dryophytes species. PLoS One, 15(6), e0234299.	Borzee, A., Messenger, K. R., Chae, S., Andersen, D., Groffen, J., Kim, Y. I., ... & Min, M. S. (2020). Yellow sea mediated segregation between North East Asian Dryophytes species. PLoS One, 15(6), e0234299.
5	Both, C., & Grant, T. (2012). Biological invasions and the acoustic niche: the effect of bullfrog calls on the acoustic signals of white-banded tree frogs. Biology letters, 8(5), 714-716.
6	Cheong, S., Sung, H., & Park, S. (2008). Inability of mate and species recognition by male Asian toads, Bufo gargarizans. Animal cells and systems, 12(2), 93-96.
7	Chung, H. H. (2002). A Study on the Ecological Characteristics, Capture and Use of Bullfrog. [Master's thesis, Chosun University].
8	Hirai, T. (2004). Diet composition of introduced bullfrog, Rana catesbeiana, in the Mizorogaike Pond of Kyoto, Japan. Ecological Research, 19(4), 375-380.
9	Hirai, T., & Matsui, M. (2000). Feeding habits of the Japanese tree frog, Hyla japonica, in the reproductive season. Zoological Science, 17(7), 977-982.
10	Howard, R. D. (1978). The evolution of mating strategies in bullfrogs, Rana catesbeiana. Evolution, 32(4), 850-871.
11	Jancowski, K., & Orchard, S. (2013). Stomach contents from invasive American bullfrogs Rana catesbeiana (= Lithobates catesbeianus) on southern Vancouver Island, British Columbia, Canada. NeoBiota, 16, 17.
12	Kim, E., Cahyana, A. N., Jang, Y., & Borzée, A. (2019). Breeding range variation between Korean hylids (Dryophytes sp.). Journal of Asia-Pacific Biodiversity, 12(2), 135-138.
13	Kim, I. H., Ham, C. H., Jang, S. W., Kim, E. Y., & Kim, J. B. (2012). Determination of breeding season, and daily pattern of calling behavior of the endangered Suweon-tree frog (Hyla suweonensis). Korean J. Herpetol, 4, 23-29.
14	Ko, S. B., Chang, M. H., Yang, K. S., & Oh, H. S. (2012). Feeding Habits of the Kaloula borealis during the Breeding Season. Korean Journal of Environment and Ecology, 26(3), 333-341.
15	Lee, J. A., Kim, J. W., Lee, S. H., Lee, G. H., Yoon, J. Y., & Sung, H. C. (2021). A Study on the Relationship between call activity and Environmental Factor of Kaloula borealis. 한국환경생태학회 학술발표논문집, 2021(2), 48-48.
16	Lee, J. H., & Park, D. (2009). Effects of body size, operational sex ratio, and age on pairing by the Asian toad, Bufo stejnegeri. Zoological Studies, 48(3), 334-332.
17	Lee, J. H., Jang, H. J., & Suh, J. H. (2011). Ecological guide book of herpetofauna in Korea. National Institute of Environmental Research, Incheon, South Korea.
18	Lowe, S., Browne, M., Boudjelas, S., & De Poorter, M. (2000). 100 of the world's worst invasive alien species: a selection from the global invasive species database (Vol. 12). Auckland: Invasive Species Specialist Group.
19	McCoy, C. J. (1968). Diet of bullfrogs (Rana catesbeiana) in central Oklahoma farm ponds. In Proceedings of the Oklahoma Academy of Science (Vol. 48, pp. 44-45).
20	Park, C. D., Lee, C. W., Lim, J. C., Yang, B. G., & Lee, J. H. (2018). A study on the diet items of American Bullfrog (Lithobates catesbeianus) in Ga-hang Wetland, Korea. Korean Journal of Environment and Ecology, 32(1), 55-65.
21	Park, J. K., Kim, J. B., & Do, Y. (2021). Examination of Physiological and Morphological Differences between Farm-Bred and Wild Black-Spotted Pond Frogs (Pelophylax nigromaculatus). Life, 11(10), 1089.
22	Park, S. R., Lee, B. K., & Yang, S. Y. (1998). The call patterns and the change of calls by water temperature in Rana plancyi (Amphibia, Anura). The Korean Journal of Ecology (Korea Republic).
23	Quagliata, S., Delfino, G., Giachi, F., & Malentacchi, C. (2008). Chemical skin defence in the Eastern fire-bellied toad Bombina orientalis: an ultrastructural approach to the mechanism of poison gland rehabilitation after discharge. Chemical skin defence in the Eastern fire-bellied toad Bombina orientalis: an ultrastructural approach to the mechanism of poison gland rehabilitation after discharg…
24	Sung, H. C., Cha, S. M., Kim, S. K., Park, D. S., Park, S. R., & Cheong, S. W. (2007). Monitoring extensive breeding populations and daily call activity of the gold-spotted pond frog, Rana chosenica in Chungju City and Chungwon Gun. Korean Journal of Environmental Biology, 25(2), 94-99.
25	Wang, Y., & Li, Y. (2009). Habitat selection by the introduced American bullfrog (Lithobates catesbeianus) on Daishan Island, China. Journal of Herpetology, 43(2), 205-211.
26	Werner, E. E., Wellborn, G. A., & McPeek, M. A. (1995). Diet composition in postmetamorphic bullfrogs and green frogs: implications for interspecific predation and competition. Journal of Herpetology, 600-607.
27	Willis, Y. L., Moyle, D. L., & Baskett, T. S. (1956). Emergence, breeding, hibernation, movements and transformation of the bullfrog, Rana catesbeiana, in Missouri. Copeia, 1956(1), 30-41.
28	Yoo, M. S., Ra, C. H., Kwon, H. B., Kim, J. Y., & Kang, S. G. (1995). Reproductive cycle and maturation induction of oocytes in Rana rugosa. Korean Journal of Zoology (Korea Republic).
29	Yu, T., Guo, Y., & Lu, X. (2010). Habitat selection of Asiatic toad, Bufo gargarizans (Cantor, 1842), in southwestern China. Russian journal of ecology, 41(2), 192-196.
30	Zeyl, J. N., & Laberge, F. (2011). Multisensory signals trigger approach behaviour in the fire-bellied toad Bombina orientalis: sex differences and call specificity. Zoology, 114(6), 369-377.
[truncated: 5,000 more columns]

## Sheet: Appendix 2_Radio tracking Data
Habitat type	Individual No	Sex	Season	Month	Date	Time	Long	Lat
reservoir	19	2	2	10	1003	15	126.925	35.7748
reservoir	19	2	2	10	1003	18	126.925	35.7748
reservoir	19	2	2	10	1003	21	126.925	35.7748
reservoir	19	2	2	10	1004	0	126.925	35.7748
reservoir	19	2	2	10	1004	3	126.925	35.7748
reservoir	19	2	2	10	1004	6	126.925	35.7748
reservoir	19	2	2	10	1004	9	126.925	35.7748
reservoir	19	2	2	10	1004	12	126.925	35.7748
reservoir	19	2	2	10	1009	15	126.926	35.7747
reservoir	19	2	2	10	1009	18	126.926	35.7747
reservoir	19	2	2	10	1009	21	126.926	35.7747
reservoir	19	2	2	10	1010	0	126.926	35.7747
reservoir	19	2	2	10	1010	3	126.926	35.7747
reservoir	19	2	2	10	1010	6	126.926	35.7747
reservoir	19	2	2	10	1010	9	126.926	35.7747
reservoir	19	2	2	10	1010	12	126.926	35.7747
reservoir	19	2	2	10	1016	15	126.925	35.7748
reservoir	19	2	2	10	1016	18	126.926	35.7748
reservoir	19	2	2	10	1016	21	126.926	35.7748
reservoir	19	2	2	10	1017	0	126.926	35.7747
reservoir	19	2	2	10	1017	3	126.926	35.7747
reservoir	19	2	2	10	1017	6	126.926	35.7748
reservoir	19	2	2	10	1017	9	126.926	35.7747
reservoir	19	2	2	10	1017	12	126.926	35.7747
reservoir	19	2	2	10	1024	15	126.926	35.7748
reservoir	19	2	2	10	1024	18	126.926	35.7747
reservoir	19	2	2	10	1024	21	126.926	35.7747
reservoir	19	2	2	10	1025	0	126.926	35.7747
reservoir	19	2	2	10	1025	3	126.926	35.7747
reservoir	19	2	2	10	1025	6	126.926	35.7747
reservoir	19	2	2	10	1025	9	126.926	35.7747
reservoir	19	2	2	10	1025	12	126.926	35.7747
reservoir	19	2	2	10	1031	15	126.926	35.7747
reservoir	19	2	2	10	1031	18	126.926	35.7747
reservoir	19	2	2	10	1031	21	126.926	35.7747
reservoir	19	2	2	11	1101	0	126.926	35.7747
reservoir	19	2	2	11	1101	3	126.926	35.7748
reservoir	19	2	2	11	1101	6	126.926	35.7747
reservoir	19	2	2	11	1101	9	126.926	35.7747
reservoir	19	2	2	11	1101	12	126.926	35.7748
reservoir	14	2	2	10	1003	15	126.926	35.7747
reservoir	14	2	2	10	1003	18	126.926	35.7747
reservoir	14	2	2	10	1004	0	126.926	35.7747
reservoir	14	2	2	10	1004	3	126.926	35.7747
reservoir	14	2	2	10	1004	6	126.926	35.7747
reservoir	14	2	2	10	1004	9	126.926	35.7747
reservoir	14	2	2	10	1004	12	126.926	35.7747
reservoir	14	2	2	10	1009	15	126.926	35.7746
reservoir	14	2	2	10	1009	18	126.926	35.7746
reservoir	14	2	2	10	1009	21	126.926	35.7747
reservoir	14	2	2	10	1010	0	126.926	35.7747
reservoir	14	2	2	10	1010	3	126.926	35.7747
reservoir	14	2	2	10	1010	6	126.926	35.7747
reservoir	14	2	2	10	1010	9	126.926	35.7747
reservoir	14	2	2	10	1010	12	126.926	35.7747
reservoir	14	2	2	10	1016	15	126.926	35.7747
reservoir	14	2	2	10	1016	18	126.926	35.7747
reservoir	14	2	2	10	1016	21	126.926	35.7747
reservoir	14	2	2	10	1017	0	126.926	35.7747
reservoir	14	2	2	10	1017	3	126.926	35.7747
reservoir	14	2	2	10	1017	9	126.926	35.7747
reservoir	14	2	2	10	1017	12	126.926	35.7747
reservoir	14	2	2	10	1024	15	126.926	35.7747
reservoir	14	2	2	10	1024	18	126.926	35.7747
reservoir	14	2	2	10	1024	21	126.926	35.7747
reservoir	14	2	2	10	1025	0	126.926	35.7747
reservoir	14	2	2	10	1025	3	126.926	35.7747
reservoir	14	2	2	10	1025	6	126.926	35.7747
reservoir	14	2	2	10	1025	9	126.926	35.7747
reservoir	14	2	2	10	1025	12	126.926	35.7747
reservoir	4	1	2	10	1003	15	126.926	35.7745
reservoir	4	1	2	10	1003	18	126.926	35.7745
reservoir	4	1	2	10	1003	21	126.926	35.7745
reservoir	4	1	2	10	1004	0	126.926	35.7745
reservoir	4	1	2	10	1004	3	126.926	35.7745
reservoir	4	1	2	10	1004	6	126.926	35.7745
reservoir	4	1	2	10	1004	9	126.926	35.7745
reservoir	4	1	2	10	1004	12	126.926	35.7745
reservoir	4	1	2	10	1009	15	126.926	35.7745
reservoir	4	1	2	10	1009	18	126.926	35.7745
reservoir	4	1	2	10	1009	21	126.926	35.7745
reservoir	4	1	2	10	1010	0	126.926	35.7745
reservoir	4	1	2	10	1010	3	126.926	35.7745
reservoir	4	1	2	10	1010	6	126.926	35.7745
reservoir	4	1	2	10	1010	9	126.926	35.7745
reservoir	4	1	2	10	1010	12	126.926	35.7745
reservoir	4	1	2	10	1016	15	126.925	35.7741
reservoir	4	1	2	10	1016	18	126.925	35.7741
reservoir	4	1	2	10	1016	21	126.925	35.7742
reservoir	4	1	2	10	1017	0	126.925	35.7742
reservoir	4	1	2	10	1017	3	126.925	35.7742
reservoir	4	1	2	10	1017	6	126.925	35.7742
reservoir	4	1	2	10	1017	9	126.925	35.7742
reservoir	4	1	2	10	1017	12	126.925	35.7742
reservoir	4	1	2	10	1024	15	126.925	35.7741
reservoir	4	1	2	10	1024	18	126.925	35.7741
reservoir	4	1	2	10	1024	21	126.925	35.7741
reservoir	4	1	2	10	1025	0	126.925	35.7741
reservoir	4	1	2	10	1025	3	126.925	35.7741
reservoir	4	1	2	10	1025	6	126.925	35.7741
reservoir	4	1	2	10	1025	9	126.925	35.7741
reservoir	4	1	2	10	1025	12	126.925	35.7741
reservoir	4	1	2	10	1031	15	126.925	35.7742
reservoir	4	1	2	10	1031	18	126.925	35.7742
reservoir	4	1	2	10	1031	21	126.925	35.7742
reservoir	4	1	2	10	1101	0	126.925	35.7742
reservoir	4	1	2	10	1101	3	126.925	35.7742
reservoir	4	1	2	10	1101	6	126.925	35.7742
reservoir	4	1	2	10	1101	9	126.925	35.7742
reservoir	4	1	2	10	1101	12	126.925	35.7742
reservoir	19	2	2	9	911	15	126.926	35.7747
reservoir	19	2	2	9	911	18	126.926	35.7746
reservoir	19	2	2	9	911	21	126.926	35.7746
reservoir	19	2	2	9	912	0	126.926	35.7747
reservoir	19	2	2	9	912	6	126.926	35.7748
reservoir	19	2	2	9	912	9	126.926	35.7748
reservoir	19	2	2	9	912	12	126.926	35.7748
reservoir	19	2	2	9	919	15	126.926	35.7747
reservoir	19	2	2	9	919	18	126.926	35.7747
reservoir	19	2	2	9	919	21	126.926	35.7747
reservoir	19	2	2	9	920	0	126.926	35.7747
reservoir	19	2	2	9	920	3	126.926	35.7747
reservoir	19	2	2	9	920	6	126.926	35.7747
reservoir	19	2	2	9	920	9	126.926	35.7747
reservoir	19	2	2	9	920	12	126.926	35.7747
reservoir	19	2	2	9	926	15	126.926	35.7747
reservoir	19	2	2	9	926	18	126.925	35.7747
reservoir	19	2	2	9	926	21	126.926	35.7748
reservoir	19	2	2	9	927	0	126.926	35.7747
reservoir	19	2	2	9	927	3	126.926	35.7747
reservoir	19	2	2	9	927	6	126.926	35.7747
reservoir	19	2	2	9	927	9	126.926	35.7747
reservoir	19	2	2	9	927	12	126.925	35.7747
reservoir	18	2	2	9	911	15	126.925	35.7744
reservoir	18	2	2	9	912	0	126.925	35.7745
reservoir	18	2	2	9	912	6	126.925	35.7745
reservoir	18	2	2	9	912	9	126.925	35.7746
reservoir	18	2	2	9	912	12	126.925	35.7745
reservoir	18	2	2	9	919	15	126.925	35.7745
reservoir	18	2	2	9	919	21	126.925	35.7746
reservoir	18	2	2	9	920	0	126.925	35.7746
reservoir	16	1	2	9	911	15	126.925	35.7743
reservoir	16	1	2	9	911	18	126.925	35.7743
reservoir	16	1	2	9	911	21	126.925	35.7743
reservoir	16	1	2	9	912	0	126.925	35.7743
reservoir	16	1	2	9	920	6	126.925	35.7738
reservoir	16	1	2	9	920	9	126.925	35.7738
reservoir	16	1	2	9	920	12	126.925	35.7738
reservoir	16	1	2	9	926	15	126.925	35.7738
reservoir	16	1	2	9	926	18	126.925	35.7738
reservoir	16	1	2	9	926	21	126.925	35.7738
reservoir	16	1	2	9	927	0	126.925	35.7738
reservoir	16	1	2	9	927	3	126.925	35.7738
reservoir	16	1	2	9	927	6	126.925	35.7738
reservoir	16	1	2	9	927	9	126.925	35.7738
reservoir	16	1	2	9	927	12	126.925	35.7738
reservoir	15	1	2	9	905	15	126.925	35.7742
reservoir	15	1	2	9	905	18	126.925	35.7742
reservoir	15	1	2	9	905	21	126.925	35.7742
reservoir	15	1	2	9	906	0	126.925	35.7742
reservoir	15	1	2	9	906	3	126.925	35.7742
reservoir	15	1	2	9	906	6	126.925	35.7742
reservoir	15	1	2	9	906	9	126.925	35.7742
reservoir	15	1	2	9	906	12	126.925	35.7742
reservoir	15	1	2	9	911	15	126.925	35.7741
reservoir	15	1	2	9	911	18	126.925	35.7741
reservoir	15	1	2	9	911	21	126.925	35.7741
reservoir	15	1	2	9	912	0	126.925	35.7741
reservoir	15	1	2	9	912	6	126.925	35.7741
reservoir	15	1	2	9	912	9	126.925	35.7741
reservoir	15	1	2	9	912	12	126.925	35.7741
reservoir	15	1	2	9	919	15	126.925	35.7742
reservoir	15	1	2	9	919	18	126.925	35.7742
reservoir	15	1	2	9	919	21	126.925	35.7742
reservoir	15	1	2	9	920	0	126.925	35.7742
reservoir	15	1	2	9	920	3	126.925	35.7742
reservoir	15	1	2	9	920	6	126.925	35.7742
reservoir	15	1	2	9	920	9	126.925	35.7742
reservoir	15	1	2	9	920	12	126.925	35.7742
reservoir	15	1	2	9	926	15	126.925	35.7742
reservoir	15	1	2	9	926	18	126.925	35.7742
reservoir	15	1	2	9	926	21	126.925	35.7742
reservoir	15	1	2	9	927	0	126.925	35.7742
reservoir	15	1	2	9	927	3	126.925	35.7742
reservoir	15	1	2	9	927	6	126.925	35.7742
reservoir	15	1	2	9	927	9	126.925	35.7742
reservoir	15	1	2	9	927	12	126.925	35.7742
reservoir	14	2	2	9	905	15	126.926	35.774
reservoir	14	2	2	9	905	18	126.926	35.774
reservoir	14	2	2	9	905	21	126.926	35.774
reservoir	14	2	2	9	906	0	126.926	35.774
reservoir	14	2	2	9	906	3	126.926	35.774
reservoir	14	2	2	9	906	6	126.926	35.774
reservoir	14	2	2	9	906	9	126.926	35.774
reservoir	14	2	2	9	906	12	126.926	35.774
reservoir	14	2	2	9	911	15	126.926	35.7739
reservoir	14	2	2	9	911	18	126.926	35.7739
reservoir	14	2	2	9	911	21	126.926	35.7739
reservoir	14	2	2	9	912	0	126.926	35.7744
reservoir	14	2	2	9	912	6	126.926	35.7747
reservoir	14	2	2	9	912	9	126.926	35.7748
reservoir	14	2	2	9	912	12	126.926	35.7748
reservoir	14	2	2	9	919	15	126.926	35.7747
reservoir	14	2	2	9	919	18	126.926	35.7747
reservoir	14	2	2	9	919	21	126.926	35.7746
reservoir	14	2	2	9	920	0	126.926	35.7746
reservoir	14	2	2	9	920	3	126.926	35.7746
reservoir	14	2	2	9	920	6	126.926	35.7746
reservoir	14	2	2	9	920	9	126.926	35.7746
reservoir	14	2	2	9	920	12	126.926	35.7746
reservoir	14	2	2	9	926	15	126.926	35.7738
reservoir	14	2	2	9	926	18	126.926	35.7738
reservoir	14	2	2	9	926	21	126.926	35.7738
reservoir	14	2	2	9	927	0	126.926	35.7746
reservoir	14	2	2	9	927	3	126.926	35.7746
reservoir	14	2	2	9	927	6	126.926	35.7746
reservoir	14	2	2	9	927	9	126.926	35.7746
reservoir	14	2	2	9	927	12	126.926	35.7746
reservoir	12	2	2	9	905	15	126.925	35.7738
reservoir	12	2	2	9	905	18	126.925	35.7738
reservoir	12	2	2	9	905	21	126.925	35.7738
reservoir	12	2	2	9	906	0	126.925	35.7738
reservoir	12	2	2	9	906	3	126.925	35.7738
reservoir	12	2	2	9	906	6	126.925	35.7738
reservoir	12	2	2	9	906	9	126.925	35.7738
reservoir	12	2	2	9	906	12	126.925	35.7738
reservoir	4	1	2	9	911	15	126.925	35.7738
reservoir	4	1	2	9	911	18	126.925	35.7738
reservoir	4	1	2	9	911	21	126.925	35.7738
reservoir	4	1	2	9	912	0	126.925	35.7738
reservoir	4	1	2	9	912	6	126.925	35.7738
reservoir	4	1	2	9	912	9	126.925	35.7738
reservoir	4	1	2	9	912	12	126.925	35.7738
reservoir	4	1	2	9	919	15	126.925	35.7741
reservoir	4	1	2	9	919	18	126.925	35.7741
reservoir	4	1	2	9	919	21	126.925	35.7742
reservoir	4	1	2	9	920	0	126.925	35.7742
reservoir	4	1	2	9	920	3	126.925	35.7741
reservoir	4	1	2	9	920	6	126.925	35.7741
reservoir	4	1	2	9	920	9	126.925	35.7741
reservoir	4	1	2	9	920	12	126.925	35.7741
reservoir	4	1	2	9	926	15	126.926	35.7745
reservoir	4	1	2	9	926	18	126.926	35.7746
reservoir	4	1	2	9	926	21	126.926	35.7746
reservoir	4	1	2	9	927	0	126.926	35.7746
reservoir	4	1	2	9	927	3	126.926	35.7746
reservoir	4	1	2	9	927	6	126.926	35.7746
reservoir	4	1	2	9	927	9	126.926	35.7746
reservoir	4	1	2	9	927	12	126.926	35.7746
reservoir	15	1	1	8	808	15	126.925	35.7745
reservoir	15	1	1	8	808	18	126.925	35.7745
reservoir	15	1	1	8	808	21	126.925	35.7745
reservoir	15	1	1	8	809	0	126.925	35.7745
reservoir	15	1	1	8	809	3	126.925	35.7745
reservoir	15	1	1	8	809	6	126.925	35.7745
reservoir	15	1	1	8	809	9	126.925	35.7745
reservoir	15	1	1	8	809	12	126.925	35.7745
reservoir	15	1	1	8	815	15	126.925	35.7745
reservoir	15	1	1	8	815	18	126.925	35.7745
reservoir	15	1	1	8	815	21	126.925	35.7745
reservoir	15	1	1	8	816	0	126.925	35.7745
reservoir	15	1	1	8	816	3	126.925	35.7745
reservoir	15	1	1	8	816	6	126.925	35.7745
reservoir	15	1	1	8	816	9	126.925	35.7745
reservoir	15	1	1	8	816	12	126.925	35.7745
reservoir	15	1	1	8	822	15	126.925	35.7741
reservoir	15	1	1	8	822	18	126.925	35.7741
reservoir	15	1	1	8	822	21	126.925	35.7741
reservoir	15	1	1	8	823	0	126.925	35.7741
reservoir	15	1	1	8	823	3	126.925	35.7741
reservoir	15	1	1	8	823	6	126.925	35.7741
reservoir	15	1	1	8	823	9	126.925	35.7741
reservoir	15	1	1	8	823	12	126.925	35.7741
reservoir	15	1	1	8	829	15	126.925	35.7742
reservoir	15	1	1	8	829	18	126.925	35.7742
reservoir	15	1	1	8	829	21	126.925	35.7742
reservoir	15	1	1	8	830	0	126.925	35.7742
reservoir	15	1	1	8	830	3	126.925	35.7742
reservoir	15	1	1	8	830	6	126.925	35.7742
reservoir	15	1	1	8	830	9	126.925	35.7742
reservoir	15	1	1	8	830	12	126.925	35.7742
reservoir	14	2	1	8	808	15	126.925	35.7738
reservoir	14	2	1	8	808	18	126.925	35.7738
reservoir	14	2	1	8	808	21	126.925	35.7738
reservoir	14	2	1	8	809	0	126.925	35.7738
reservoir	14	2	1	8	809	3	126.925	35.7739
reservoir	14	2	1	8	809	6	126.925	35.7738
reservoir	14	2	1	8	809	9	126.925	35.7738
reservoir	14	2	1	8	809	12	126.925	35.7738
reservoir	14	2	1	8	815	15	126.925	35.7738
reservoir	14	2	1	8	815	18	126.925	35.7738
reservoir	14	2	1	8	815	21	126.925	35.7739
reservoir	14	2	1	8	816	0	126.925	35.7739
reservoir	14	2	1	8	816	3	126.925	35.7739
reservoir	14	2	1	8	816	6	126.925	35.7738
reservoir	14	2	1	8	816	9	126.925	35.7738
reservoir	14	2	1	8	816	12	126.925	35.7738
reservoir	14	2	1	8	822	15	126.925	35.7738
reservoir	14	2	1	8	822	18	126.925	35.7738
reservoir	14	2	1	8	822	21	126.925	35.7738
reservoir	14	2	1	8	823	0	126.925	35.7738
reservoir	14	2	1	8	823	3	126.925	35.7738
reservoir	14	2	1	8	823	6	126.925	35.7738
reservoir	14	2	1	8	823	9	126.925	35.7738
reservoir	14	2	1	8	823	12	126.925	35.7738
reservoir	14	2	1	8	829	15	126.925	35.7738
reservoir	14	2	1	8	829	18	126.925	35.7738
reservoir	14	2	1	8	829	21	126.925	35.7738
reservoir	14	2	1	8	830	0	126.925	35.7738
reservoir	14	2	1	8	830	3	126.925	35.7738
reservoir	14	2	1	8	830	6	126.925	35.7738
reservoir	14	2	1	8	830	9	126.925	35.7738
reservoir	14	2	1	8	830	12	126.925	35.7738
reservoir	12	2	1	8	829	15	126.925	35.7738
reservoir	12	2	1	8	829	18	126.925	35.7738
reservoir	12	2	1	8	829	21	126.925	35.7738
reservoir	12	2	1	8	830	0	126.925	35.7738
reservoir	12	2	1	8	830	3	126.925	35.7738
reservoir	12	2	1	8	830	6	126.925	35.7738
reservoir	12	2	1	8	830	9	126.925	35.7738
reservoir	12	2	1	8	830	12	126.925	35.7738
reservoir	12	2	1	7	711	15	126.925	35.7738
reservoir	12	2	1	7	711	15	126.925	35.7738
reservoir	12	2	1	7	711	18	126.925	35.7738
reservoir	12	2	1	7	712	0	126.925	35.7738
reservoir	12	2	1	7	712	3	126.925	35.7738
reservoir	12	2	1	7	712	6	126.925	35.7738
reservoir	12	2	1	7	712	9	126.925	35.7738
reservoir	12	2	1	7	712	12	126.925	35.7738
reservoir	12	2	1	7	717	15	126.925	35.7738
reservoir	12	2	1	7	717	18	126.925	35.7738
reservoir	12	2	1	7	717	21	126.925	35.7738
reservoir	12	2	1	7	718	0	126.925	35.7738
reservoir	12	2	1	7	718	3	126.925	35.7738
reservoir	12	2	1	7	718	6	126.925	35.7738
reservoir	12	2	1	7	718	9	126.925	35.7738
reservoir	12	2	1	7	718	12	126.925	35.7738
reservoir	12	2	1	7	724	15	126.925	35.7738
reservoir	12	2	1	7	724	18	126.925	35.7738
reservoir	12	2	1	7	724	21	126.925	35.7738
reservoir	12	2	1	7	725	0	126.925	35.7738
reservoir	11	2	1	7	711	15	126.925	35.7738
reservoir	11	2	1	7	711	18	126.925	35.7738
reservoir	11	2	1	7	711	21	126.925	35.7738
reservoir	11	2	1	7	712	0	126.925	35.7738
reservoir	11	2	1	7	712	3	126.925	35.7738
reservoir	11	2	1	7	712	6	126.925	35.7738
reservoir	11	2	1	7	712	9	126.925	35.7738
reservoir	11	2	1	7	712	12	126.925	35.7738
reservoir	10	2	1	7	704	15	126.925	35.7743
reservoir	10	2	1	7	704	18	126.925	35.7742
reservoir	10	2	1	7	704	21	126.925	35.7742
reservoir	10	2	1	7	705	0	126.925	35.7742
reservoir	10	2	1	7	705	3	126.925	35.7743
reservoir	10	2	1	7	705	6	126.925	35.7743
reservoir	10	2	1	7	705	9	126.925	35.7743
reservoir	10	2	1	7	705	12	126.925	35.7743
reservoir	10	2	1	7	711	15	126.925	35.7743
reservoir	10	2	1	7	711	18	126.925	35.7738
reservoir	10	2	1	7	711	21	126.925	35.7738
reservoir	10	2	1	7	712	0	126.925	35.7738
reservoir	10	2	1	7	712	3	126.925	35.7738
reservoir	10	2	1	7	712	6	126.925	35.7738
reservoir	10	2	1	7	712	9	126.925	35.7738
reservoir	10	2	1	7	712	12	126.925	35.7738
reservoir	10	2	1	7	717	15	126.925	35.7738
reservoir	10	2	1	7	717	18	126.925	35.7738
reservoir	10	2	1	7	717	21	126.925	35.7738
reservoir	10	2	1	7	718	0	126.925	35.7738
reservoir	5	1	1	7	704	15	126.925	35.7738
reservoir	5	1	1	7	704	18	126.925	35.7738
reservoir	5	1	1	7	705	3	126.925	35.7738
reservoir	5	1	1	7	705	12	126.925	35.7738
reservoir	5	1	1	7	711	15	126.925	35.7738
reservoir	5	1	1	7	711	18	126.925	35.7738
reservoir	5	1	1	7	711	21	126.925	35.7738
reservoir	5	1	1	7	712	0	126.925	35.7738
reservoir	5	1	1	7	712	3	126.925	35.7738
reservoir	5	1	1	7	712	6	126.925	35.7738
reservoir	5	1	1	7	712	9	126.925	35.7738
reservoir	5	1	1	7	712	12	126.925	35.7738
reservoir	5	1	1	7	717	15	126.925	35.7738
reservoir	5	1	1	7	717	18	126.925	35.7738
reservoir	5	1	1	7	717	21	126.925	35.7738
reservoir	5	1	1	7	718	0	126.925	35.7738
reservoir	5	1	1	7	718	3	126.925	35.7738
reservoir	5	1	1	7	718	6	126.925	35.7738
reservoir	5	1	1	7	718	9	126.925	35.7738
reservoir	5	1	1	7	718	12	126.925	35.7738
reservoir	5	1	1	7	724	15	126.925	35.7738
reservoir	5	1	1	7	724	18	126.925	35.7738
reservoir	5	1	1	7	724	21	126.925	35.7738
reservoir	5	1	1	7	725	0	126.925	35.7738
reservoir	5	1	1	7	725	3	126.925	35.7738
reservoir	5	1	1	7	725	6	126.925	35.7738
reservoir	5	1	1	7	725	9	126.925	35.7738
reservoir	5	1	1	7	725	12	126.925	35.7738
reservoir	4	1	1	7	704	15	126.925	35.7742
reservoir	4	1	1	7	704	18	126.925	35.7742
reservoir	4	1	1	7	705	3	126.925	35.7742
reservoir	4	1	1	7	705	6	126.925	35.7742
reservoir	4	1	1	7	705	9	126.925	35.7742
reservoir	4	1	1	7	705	12	126.925	35.7742
reservoir	4	1	1	7	711	15	126.925	35.7742
reservoir	4	1	1	7	711	18	126.925	35.7742
reservoir	4	1	1	7	711	21	126.925	35.7742
reservoir	4	1	1	7	712	0	126.925	35.7742
reservoir	4	1	1	7	712	3	126.925	35.7742
reservoir	4	1	1	7	712	6	126.925	35.7742
reservoir	4	1	1	7	712	9	126.925	35.7742
reservoir	4	1	1	7	712	12	126.925	35.7742
reservoir	4	1	1	7	717	15	126.925	35.7742
reservoir	4	1	1	7	717	18	126.925	35.7742
reservoir	4	1	1	7	717	21	126.925	35.7742
reservoir	4	1	1	7	718	0	126.925	35.7742
reservoir	4	1	1	7	718	3	126.925	35.7742
reservoir	4	1	1	7	718	6	126.925	35.7742
reservoir	4	1	1	7	718	9	126.925	35.7742
reservoir	4	1	1	7	718	12	126.925	35.7742
reservoir	4	1	1	7	724	15	126.925	35.7742
reservoir	4	1	1	7	724	18	126.925	35.7742
reservoir	4	1	1	7	724	21	126.925	35.7742
reservoir	4	1	1	7	725	0	126.925	35.7742
reservoir	4	1	1	7	725	3	126.925	35.7742
reservoir	4	1	1	7	725	6	126.925	35.7742
reservoir	4	1	1	7	725	9	126.925	35.7742
reservoir	4	1	1	7	725	12	126.925	35.7742
reservoir	2	1	1	7	704	15	126.925	35.7738
reservoir	2	1	1	7	704	21	126.925	35.7738
reservoir	2	1	1	7	705	3	126.925	35.7738
reservoir	2	1	1	7	705	6	126.925	35.7738
reservoir	2	1	1	7	705	9	126.925	35.7738
reservoir	2	1	1	7	705	12	126.925	35.7738
reservoir	2	1	1	7	711	15	126.925	35.7738
reservoir	2	1	1	7	711	18	126.925	35.7738
reservoir	2	1	1	7	711	21	126.925	35.7738
reservoir	2	1	1	7	712	0	126.925	35.7738
reservoir	2	1	1	7	712	3	126.925	35.7738
reservoir	2	1	1	7	712	6	126.925	35.7738
reservoir	2	1	1	7	712	9	126.925	35.7738
reservoir	2	1	1	7	712	12	126.925	35.7738
reservoir	2	1	1	7	717	15	126.925	35.7738
reservoir	2	1	1	7	717	18	126.925	35.7738
reservoir	2	1	1	7	717	21	126.925	35.7738
reservoir	2	1	1	7	718	0	126.925	35.7738
reservoir	2	1	1	7	718	3	126.925	35.7738
reservoir	2	1	1	7	718	6	126.925	35.7738
reservoir	2	1	1	7	718	9	126.925	35.7738
reservoir	2	1	1	7	718	12	126.925	35.7738
reservoir	1	1	1	7	704	15	126.925	35.7746
reservoir	1	1	1	7	705	0	126.925	35.7746
reservoir	1	1	1	7	705	3	126.925	35.7746
reservoir	1	1	1	7	705	6	126.925	35.7746
reservoir	1	1	1	7	705	9	126.925	35.7746
reservoir	1	1	1	7	705	12	126.925	35.7746
reservoir	1	1	1	7	711	15	126.926	35.7747
reservoir	1	1	1	7	711	18	126.926	35.7746
reservoir	1	1	1	7	711	21	126.926	35.7746
reservoir	1	1	1	7	712	0	126.926	35.7746
reservoir	1	1	1	7	712	3	126.926	35.7746
reservoir	1	1	1	7	712	6	126.926	35.7746
reservoir	1	1	1	7	712	9	126.926	35.7747
reservoir	1	1	1	7	712	12	126.926	35.7746
reservoir	1	1	1	7	717	15	126.926	35.7748
reservoir	1	1	1	7	717	18	126.926	35.7748
reservoir	1	1	1	7	717	21	126.926	35.7749
reservoir	1	1	1	7	718	0	126.926	35.7749
reservoir	1	1	1	7	718	3	126.926	35.7749
reservoir	1	1	1	7	718	6	126.926	35.7748
reservoir	1	1	1	7	718	9	126.926	35.7748
reservoir	1	1	1	7	718	12	126.926	35.7749
reservoir	10	2	1	6	605	15	126.925	35.7742
reservoir	10	2	1	6	605	18	126.925	35.7742
reservoir	10	2	1	6	627	15	126.925	35.7742
reservoir	10	2	1	6	627	18	126.925	35.7742
reservoir	10	2	1	6	627	21	126.925	35.7742
reservoir	10	2	1	6	628	0	126.925	35.7742
reservoir	10	2	1	6	628	3	126.925	35.7742
reservoir	10	2	1	6	628	6	126.925	35.7743
reservoir	10	2	1	6	628	9	126.925	35.7743
reservoir	10	2	1	6	628	12	126.925	35.7743
reservoir	9	2	1	6	613	15	126.933	35.7722
reservoir	9	2	1	6	613	18	126.932	35.7722
reservoir	9	2	1	6	613	21	126.932	35.7722
reservoir	9	2	1	6	614	6	126.932	35.772
reservoir	9	2	1	6	614	9	126.932	35.772
reservoir	9	2	1	6	614	12	126.932	35.772
reservoir	8	2	1	6	605	15	126.925	35.7739
reservoir	8	2	1	6	605	18	126.925	35.7738
reservoir	7	2	1	6	605	15	126.926	35.7738
reservoir	7	2	1	6	605	18	126.925	35.7738
reservoir	6	1	1	6	605	15	126.925	35.774
reservoir	6	1	1	6	605	18	126.925	35.774
reservoir	6	1	1	6	613	15	126.925	35.7745
reservoir	6	1	1	6	613	18	126.925	35.7745
reservoir	6	1	1	6	613	21	126.925	35.7745
reservoir	6	1	1	6	614	0	126.925	35.7745
reservoir	6	1	1	6	614	3	126.925	35.7745
reservoir	6	1	1	6	614	6	126.925	35.7745
reservoir	6	1	1	6	614	9	126.925	35.7745
reservoir	6	1	1	6	614	12	126.925	35.7745
reservoir	6	1	1	6	620	15	126.925	35.7745
reservoir	6	1	1	6	621	0	126.925	35.7745
reservoir	6	1	1	6	627	15	126.925	35.7745
reservoir	6	1	1	6	627	18	126.925	35.7745
reservoir	6	1	1	6	628	0	126.925	35.7745
reservoir	6	1	1	6	628	6	126.925	35.7745
reservoir	5	1	1	6	613	15	126.925	35.7739
reservoir	5	1	1	6	613	18	126.925	35.7738
reservoir	5	1	1	6	613	21	126.925	35.7738
reservoir	5	1	1	6	614	0	126.925	35.7738
reservoir	5	1	1	6	614	3	126.925	35.7739
reservoir	5	1	1	6	614	6	126.925	35.7739
reservoir	5	1	1	6	620	15	126.925	35.7738
reservoir	5	1	1	6	620	21	126.925	35.7738
reservoir	5	1	1	6	621	0	126.925	35.7739
reservoir	5	1	1	6	621	3	126.925	35.7739
reservoir	5	1	1	6	627	15	126.925	35.7739
reservoir	5	1	1	6	627	18	126.925	35.7739
reservoir	5	1	1	6	627	21	126.925	35.7739
reservoir	5	1	1	6	628	0	126.925	35.7739
reservoir	5	1	1	6	628	3	126.925	35.7739
reservoir	5	1	1	6	628	9	126.925	35.7738
reservoir	4	1	1	6	613	15	126.925	35.7739
reservoir	4	1	1	6	613	18	126.925	35.7738
reservoir	4	1	1	6	613	21	126.925	35.7739
reservoir	4	1	1	6	614	0	126.925	35.7738
reservoir	4	1	1	6	614	3	126.925	35.7738
reservoir	4	1	1	6	614	9	126.925	35.7738
reservoir	4	1	1	6	614	12	126.925	35.7738
reservoir	4	1	1	6	620	15	126.925	35.7739
reservoir	4	1	1	6	621	3	126.925	35.7738
reservoir	4	1	1	6	621	6	126.925	35.7739
reservoir	4	1	1	6	621	9	126.925	35.7739
reservoir	4	1	1	6	621	12	126.925	35.7739
reservoir	4	1	1	6	627	15	126.925	35.7739
reservoir	4	1	1	6	627	18	126.925	35.7739
reservoir	4	1	1	6	627	21	126.925	35.7739
reservoir	4	1	1	6	628	0	126.925	35.7739
reservoir	4	1	1	6	628	3	126.925	35.7739
reservoir	4	1	1	6	628	6	126.925	35.7739
reservoir	4	1	1	6	628	9	126.925	35.7739
reservoir	4	1	1	6	628	12	126.925	35.7739
reservoir	3	1	1	6	613	15	126.925	35.7738
reservoir	3	1	1	6	613	18	126.925	35.7738
reservoir	3	1	1	6	613	21	126.925	35.7738
reservoir	3	1	1	6	614	0	126.925	35.7738
reservoir	3	1	1	6	614	3	126.925	35.7738
reservoir	3	1	1	6	614	6	126.925	35.7738
reservoir	3	1	1	6	614	9	126.925	35.7738
reservoir	3	1	1	6	620	15	126.925	35.7738
reservoir	3	1	1	6	627	15	126.925	35.7738
reservoir	3	1	1	6	628	3	126.925	35.7738
reservoir	3	1	1	6	628	6	126.925	35.7738
reservoir	3	1	1	6	628	9	126.925	35.7738
reservoir	3	1	1	6	628	12	126.925	35.7738
reservoir	2	1	1	6	613	15	126.925	35.7739
reservoir	2	1	1	6	613	18	126.925	35.7738
reservoir	2	1	1	6	613	21	126.925	35.7738
reservoir	2	1	1	6	614	0	126.925	35.7738
reservoir	2	1	1	6	614	3	126.925	35.7738
reservoir	2	1	1	6	614	6	126.925	35.7738
reservoir	2	1	1	6	614	9	126.925	35.7738
reservoir	2	1	1	6	614	12	126.925	35.7738
reservoir	2	1	1	6	620	15	126.925	35.7738
reservoir	2	1	1	6	620	18	126.925	35.7738
reservoir	2	1	1	6	620	21	126.925	35.7738
reservoir	2	1	1	6	621	0	126.925	35.7738
reservoir	2	1	1	6	621	6	126.925	35.7738
reservoir	2	1	1	6	621	9	126.925	35.7738
reservoir	2	1	1	6	621	12	126.925	35.7738
reservoir	2	1	1	6	627	15	126.925	35.7738
reservoir	2	1	1	6	627	18	126.925	35.7738
reservoir	2	1	1	6	627	21	126.925	35.7738
reservoir	2	1	1	6	628	0	126.925	35.7738
reservoir	2	1	1	6	628	3	126.925	35.7738
reservoir	2	1	1	6	628	6	126.925	35.7738
reservoir	2	1	1	6	628	12	126.925	35.7738
reservoir	1	1	1	6	613	15	126.926	35.7749
reservoir	1	1	1	6	613	18	126.926	35.7749
reservoir	1	1	1	6	614	0	126.926	35.7749
reservoir	1	1	1	6	614	3	126.926	35.7749
reservoir	1	1	1	6	614	6	126.926	35.7749
reservoir	1	1	1	6	614	9	126.926	35.7749
reservoir	1	1	1	6	614	12	126.926	35.7749
reservoir	1	1	1	6	620	15	126.926	35.7749
reservoir	1	1	1	6	620	18	126.926	35.7749
reservoir	1	1	1	6	621	9	126.926	35.7749
reservoir	1	1	1	6	621	12	126.926	35.7749
reservoir	1	1	1	6	627	15	126.926	35.7747
reservoir	1	1	1	6	627	18	126.926	35.7747
reservoir	1	1	1	6	628	6	126.926	35.7747
marsh	10	2	2	10	1003	15	126.925	35.7721
marsh	10	2	2	10	1003	18	126.924	35.7721
marsh	10	2	2	10	1003	21	126.924	35.7721
marsh	10	2	2	10	1004	0	126.924	35.7721
marsh	10	2	2	10	1004	3	126.924	35.7721
marsh	10	2	2	10	1004	6	126.924	35.7721
marsh	10	2	2	10	1004	9	126.925	35.7721
marsh	10	2	2	10	1004	12	126.925	35.7721
marsh	10	2	2	10	1009	15	126.925	35.7721
marsh	10	2	2	10	1009	18	126.925	35.7721
marsh	10	2	2	10	1009	21	126.925	35.7721
marsh	10	2	2	10	1010	0	126.925	35.7721
marsh	10	2	2	10	1010	3	126.925	35.7721
marsh	10	2	2	10	1010	6	126.925	35.7721
marsh	10	2	2	10	1010	9	126.925	35.7721
marsh	10	2	2	10	1010	12	126.925	35.7721
marsh	10	2	2	10	1016	15	126.925	35.7721
marsh	10	2	2	10	1016	18	126.925	35.7721
marsh	10	2	2	10	1016	21	126.925	35.7721
marsh	10	2	2	10	1017	0	126.925	35.7721
marsh	10	2	2	10	1017	3	126.925	35.7721
marsh	10	2	2	10	1017	6	126.925	35.7721
marsh	10	2	2	10	1017	9	126.925	35.7721
marsh	10	2	2	10	1017	12	126.925	35.7721
marsh	10	2	2	10	1024	15	126.925	35.7721
marsh	10	2	2	10	1024	18	126.925	35.7721
marsh	10	2	2	10	1024	21	126.925	35.7721
marsh	10	2	2	10	1025	0	126.925	35.7721
marsh	10	2	2	10	1025	3	126.925	35.7721
marsh	10	2	2	10	1025	6	126.925	35.7721
marsh	10	2	2	10	1025	9	126.925	35.7721
marsh	10	2	2	10	1025	12	126.925	35.7721
marsh	10	2	2	10	1030	15	126.925	35.7721
marsh	10	2	2	10	1030	18	126.925	35.7721
marsh	10	2	2	10	1030	21	126.925	35.7721
marsh	10	2	2	10	1101	0	126.925	35.7721
marsh	10	2	2	10	1101	3	126.925	35.7721
marsh	10	2	2	10	1101	6	126.925	35.7721
marsh	10	2	2	10	1101	9	126.925	35.7721
marsh	10	2	2	10	1101	12	126.925	35.7721
marsh	9	2	2	10	1003	15	126.931	35.7722
marsh	9	2	2	10	1003	18	126.931	35.7722
marsh	9	2	2	10	1003	21	126.931	35.7722
marsh	9	2	2	10	1004	0	126.931	35.7722
marsh	9	2	2	10	1004	3	126.931	35.7722
marsh	9	2	2	10	1004	6	126.931	35.7722
marsh	9	2	2	10	1004	9	126.931	35.7722
marsh	9	2	2	10	1004	12	126.932	35.7721
marsh	9	2	2	10	1009	15	126.932	35.772
marsh	9	2	2	10	1009	18	126.932	35.772
marsh	9	2	2	10	1009	21	126.932	35.772
marsh	9	2	2	10	1010	0	126.932	35.772
marsh	9	2	2	10	1010	3	126.932	35.772
marsh	9	2	2	10	1010	6	126.932	35.772
marsh	9	2	2	10	1010	9	126.932	35.772
marsh	9	2	2	10	1010	12	126.932	35.772
marsh	9	2	2	10	1016	15	126.932	35.772
marsh	9	2	2	10	1016	18	126.932	35.772
marsh	9	2	2	10	1016	21	126.932	35.772
marsh	9	2	2	10	1017	0	126.932	35.772
marsh	9	2	2	10	1017	3	126.932	35.772
marsh	9	2	2	10	1017	6	126.932	35.772
marsh	9	2	2	10	1017	9	126.932	35.772
marsh	9	2	2	10	1017	12	126.932	35.772
marsh	9	2	2	10	1024	15	126.932	35.772
marsh	9	2	2	10	1024	18	126.932	35.772
marsh	9	2	2	10	1024	21	126.932	35.772
marsh	9	2	2	10	1025	0	126.932	35.772
marsh	9	2	2	10	1025	3	126.932	35.772
marsh	9	2	2	10	1025	6	126.932	35.772
marsh	9	2	2	10	1025	9	126.932	35.772
marsh	9	2	2	10	1025	12	126.932	35.772
marsh	9	2	2	10	1031	15	126.932	35.772
marsh	9	2	2	10	1031	18	126.932	35.772
marsh	9	2	2	10	1031	21	126.932	35.772
marsh	9	2	2	10	1101	0	126.932	35.772
marsh	9	2	2	10	1101	3	126.932	35.772
marsh	9	2	2	10	1101	6	126.932	35.772
marsh	9	2	2	10	1101	9	126.932	35.772
marsh	9	2	2	10	1101	12	126.932	35.772
marsh	10	2	2	9	911	15	126.925	35.7721
marsh	10	2	2	9	911	18	126.925	35.7721
marsh	10	2	2	9	911	21	126.925	35.7721
marsh	10	2	2	9	912	0	126.925	35.7721
marsh	10	2	2	9	912	3	126.925	35.7721
marsh	10	2	2	9	912	6	126.925	35.7721
marsh	10	2	2	9	912	9	126.925	35.7721
marsh	10	2	2	9	912	12	126.925	35.7721
marsh	10	2	2	9	919	15	126.925	35.7721
marsh	10	2	2	9	919	18	126.925	35.7721
marsh	10	2	2	9	919	21	126.925	35.7721
marsh	10	2	2	9	920	0	126.925	35.7721
marsh	10	2	2	9	920	3	126.925	35.7721
marsh	10	2	2	9	920	6	126.925	35.7721
marsh	10	2	2	9	920	9	126.925	35.7721
marsh	10	2	2	9	920	12	126.925	35.7721
marsh	10	2	2	9	926	15	126.925	35.7721
marsh	10	2	2	9	926	18	126.925	35.7721
marsh	10	2	2	9	926	21	126.925	35.7721
marsh	10	2	2	9	927	0	126.925	35.7721
marsh	10	2	2	9	927	3	126.925	35.7721
marsh	10	2	2	9	927	6	126.925	35.7721
marsh	10	2	2	9	927	9	126.925	35.7721
marsh	10	2	2	9	927	12	126.925	35.7721
marsh	9	2	2	9	911	15	126.931	35.7722
marsh	9	2	2	9	911	18	126.931	35.7722
marsh	9	2	2	9	911	21	126.931	35.7722
marsh	9	2	2	9	912	0	126.931	35.7722
marsh	9	2	2	9	912	6	126.931	35.7722
marsh	9	2	2	9	912	9	126.931	35.7722
marsh	9	2	2	9	912	12	126.931	35.7722
marsh	9	2	2	9	919	15	126.932	35.7721
marsh	9	2	2	9	919	18	126.932	35.7721
marsh	9	2	2	9	919	21	126.932	35.7721
marsh	9	2	2	9	920	0	126.932	35.7721
marsh	9	2	2	9	920	3	126.932	35.7721
marsh	9	2	2	9	920	6	126.932	35.7721
marsh	9	2	2	9	920	9	126.932	35.7721
marsh	9	2	2	9	920	12	126.932	35.7721
marsh	9	2	2	9	926	15	126.932	35.7721
marsh	9	2	2	9	926	18	126.932	35.7721
marsh	9	2	2	9	926	21	126.932	35.7721
marsh	9	2	2	9	927	0	126.932	35.7721
marsh	9	2	2	9	927	3	126.932	35.7721
marsh	9	2	2	9	927	6	126.932	35.7721
marsh	9	2	2	9	927	9	126.932	35.7721
marsh	9	2	2	9	927	12	126.932	35.7721
marsh	12	2	1	8	808	21	126.925	35.7737
marsh	12	2	1	8	809	0	126.925	35.7737
marsh	12	2	1	8	815	15	126.925	35.7738
marsh	12	2	1	8	815	18	126.925	35.7738
marsh	12	2	1	8	815	21	126.925	35.7738
marsh	12	2	1	8	816	0	126.925	35.7738
marsh	12	2	1	8	816	3	126.925	35.7738
marsh	12	2	1	8	816	6	126.925	35.7737
marsh	12	2	1	8	816	9	126.925	35.7737
marsh	12	2	1	8	816	12	126.925	35.7738
marsh	12	2	1	8	822	15	126.925	35.7737
marsh	12	2	1	8	822	18	126.925	35.7737
marsh	12	2	1	8	822	21	126.925	35.7737
marsh	12	2	1	8	823	0	126.925	35.7738
marsh	12	2	1	8	823	3	126.925	35.7738
marsh	12	2	1	8	823	6	126.925	35.7738
marsh	12	2	1	8	823	9	126.925	35.7737
marsh	12	2	1	8	823	12	126.925	35.7737
marsh	10	2	1	8	801	15	126.925	35.7721
marsh	10	2	1	8	801	18	126.925	35.7721
marsh	10	2	1	8	801	21	126.925	35.7721
marsh	10	2	1	8	802	0	126.925	35.7721
marsh	10	2	1	8	802	3	126.925	35.7721
marsh	10	2	1	8	802	6	126.925	35.7721
marsh	10	2	1	8	802	9	126.925	35.7721
marsh	10	2	1	8	802	12	126.925	35.7721
marsh	10	2	1	8	808	15	126.925	35.7721
marsh	10	2	1	8	809	9	126.925	35.7721
marsh	10	2	1	8	809	12	126.925	35.7721
marsh	10	2	1	8	815	15	126.925	35.7721
marsh	10	2	1	8	815	18	126.925	35.7721
marsh	10	2	1	8	815	21	126.925	35.7721
marsh	10	2	1	8	816	0	126.925	35.7721
marsh	10	2	1	8	816	3	126.925	35.7721
marsh	9	2	1	8	801	15	126.931	35.7721
marsh	9	2	1	8	801	18	126.931	35.7721
marsh	9	2	1	8	801	21	126.931	35.7721
marsh	9	2	1	8	802	0	126.931	35.7722
marsh	9	2	1	8	802	3	126.931	35.7722
marsh	9	2	1	8	802	6	126.931	35.7722
marsh	9	2	1	8	802	9	126.931	35.7722
marsh	9	2	1	8	802	12	126.931	35.7721
marsh	9	2	1	8	808	15	126.931	35.7722
marsh	9	2	1	8	808	18	126.931	35.7722
marsh	9	2	1	8	808	21	126.931	35.7722
marsh	9	2	1	8	809	0	126.931	35.7723
marsh	9	2	1	8	809	3	126.931	35.7723
marsh	9	2	1	8	809	6	126.931	35.7723
marsh	9	2	1	8	809	9	126.931	35.7722
marsh	9	2	1	8	809	12	126.931	35.7722
marsh	9	2	1	8	815	15	126.931	35.7722
marsh	9	2	1	8	815	18	126.931	35.7722
marsh	9	2	1	8	815	21	126.931	35.7722
marsh	9	2	1	8	816	0	126.931	35.7722
marsh	9	2	1	8	816	3	126.931	35.7722
marsh	9	2	1	8	816	6	126.931	35.7722
marsh	9	2	1	8	816	9	126.931	35.7722
marsh	9	2	1	8	816	12	126.931	35.7722
marsh	9	2	1	8	822	15	126.931	35.7722
marsh	9	2	1	8	822	18	126.931	35.7722
marsh	9	2	1	8	822	21	126.931	35.7722
marsh	9	2	1	8	823	0	126.931	35.7722
marsh	9	2	1	8	823	3	126.931	35.7722
marsh	9	2	1	8	823	6	126.931	35.7722
marsh	9	2	1	8	823	9	126.931	35.7722
marsh	9	2	1	8	823	12	126.931	35.7722
marsh	9	2	1	8	829	15	126.932	35.7721
marsh	9	2	1	8	829	18	126.932	35.7721
marsh	9	2	1	8	829	21	126.932	35.7721
marsh	9	2	1	8	830	0	126.932	35.7721
marsh	9	2	1	8	830	3	126.932	35.7721
marsh	9	2	1	8	830	6	126.932	35.7721
marsh	9	2	1	8	830	9	126.932	35.7721
marsh	9	2	1	8	830	12	126.932	35.7721
marsh	10	2	1	7	718	3	126.925	35.7736
marsh	10	2	1	7	718	6	126.925	35.7736
marsh	10	2	1	7	718	9	126.925	35.7736
marsh	10	2	1	7	718	12	126.925	35.7736
marsh	10	2	1	7	724	15	126.925	35.7721
marsh	10	2	1	7	724	18	126.925	35.7721
marsh	10	2	1	7	724	21	126.925	35.7721
marsh	10	2	1	7	725	0	126.925	35.7721
marsh	10	2	1	7	725	3	126.925	35.7721
marsh	10	2	1	7	725	6	126.925	35.7721
marsh	10	2	1	7	725	9	126.925	35.7721
marsh	10	2	1	7	725	12	126.925	35.7721
marsh	9	2	1	7	704	15	126.932	35.7721
marsh	9	2	1	7	704	18	126.932	35.7721
marsh	9	2	1	7	704	21	126.932	35.772
marsh	9	2	1	7	705	0	126.932	35.772
marsh	9	2	1	7	705	3	126.932	35.772
marsh	9	2	1	7	705	6	126.932	35.7721
marsh	9	2	1	7	705	9	126.932	35.772
marsh	9	2	1	7	705	12	126.932	35.772
marsh	9	2	1	7	711	15	126.932	35.772
marsh	9	2	1	7	711	18	126.932	35.772
marsh	9	2	1	7	711	21	126.932	35.772
marsh	9	2	1	7	712	0	126.932	35.772
marsh	9	2	1	7	712	3	126.932	35.772
marsh	9	2	1	7	712	6	126.932	35.772
marsh	9	2	1	7	712	9	126.932	35.772
marsh	9	2	1	7	712	12	126.932	35.772
marsh	9	2	1	7	717	15	126.932	35.7721
marsh	9	2	1	7	717	18	126.932	35.772
marsh	9	2	1	7	717	21	126.932	35.772
marsh	9	2	1	7	718	0	126.932	35.7721
marsh	9	2	1	7	718	3	126.932	35.7721
marsh	9	2	1	7	718	6	126.932	35.7721
marsh	9	2	1	7	718	9	126.932	35.7721
marsh	9	2	1	7	718	12	126.932	35.772
marsh	9	2	1	7	724	15	126.932	35.7721
marsh	9	2	1	7	724	18	126.931	35.7721
marsh	9	2	1	7	724	21	126.931	35.7721
marsh	9	2	1	7	725	0	126.931	35.7721
marsh	9	2	1	7	725	3	126.931	35.7722
marsh	9	2	1	7	725	6	126.931	35.7721
marsh	9	2	1	7	725	9	126.931	35.7721
marsh	9	2	1	7	725	12	126.931	35.7721
marsh	9	2	1	6	614	0	126.933	35.7719
marsh	9	2	1	6	614	3	126.933	35.7719
marsh	9	2	1	6	620	15	126.932	35.772
marsh	9	2	1	6	620	18	126.932	35.772
marsh	9	2	1	6	620	21	126.932	35.772
marsh	9	2	1	6	621	0	126.932	35.772
marsh	9	2	1	6	621	3	126.932	35.772
marsh	9	2	1	6	621	6	126.932	35.772
marsh	9	2	1	6	621	9	126.932	35.772
marsh	9	2	1	6	621	12	126.932	35.772
marsh	9	2	1	6	627	15	126.932	35.772
marsh	9	2	1	6	627	18	126.932	35.772
marsh	9	2	1	6	627	21	126.932	35.772
marsh	9	2	1	6	628	0	126.932	35.772
marsh	9	2	1	6	628	3	126.932	35.772
marsh	9	2	1	6	628	6	126.932	35.772
marsh	9	2	1	6	628	9	126.932	35.772
marsh	9	2	1	6	628	12	126.932	35.772
marsh	8	2	1	6	613	15	126.925	35.7721
marsh	8	2	1	6	613	18	126.925	35.7721
marsh	8	2	1	6	613	21	126.925	35.7721
marsh	8	2	1	6	614	0	126.925	35.7721
marsh	8	2	1	6	614	3	126.925	35.7721
marsh	8	2	1	6	614	6	126.925	35.7721
marsh	8	2	1	6	614	9	126.925	35.7721
marsh	8	2	1	6	614	12	126.925	35.7721
marsh	8	2	1	6	620	15	126.925	35.7721
marsh	8	2	1	6	620	18	126.925	35.7721
marsh	8	2	1	6	620	21	126.925	35.7721
marsh	8	2	1	6	621	0	126.925	35.7721
marsh	8	2	1	6	621	3	126.925	35.7721
marsh	8	2	1	6	621	6	126.925	35.7721
rice paddies	13	2	1	8	801	15	126.926	35.7746
rice paddies	13	2	1	8	801	18	126.926	35.7746
rice paddies	13	2	1	8	801	21	126.926	35.7746
rice paddies	13	2	1	8	802	0	126.926	35.7746
rice paddies	13	2	1	8	802	3	126.926	35.7746
rice paddies	13	2	1	8	802	6	126.926	35.7746
rice paddies	13	2	1	8	802	9	126.926	35.7746
rice paddies	13	2	1	8	802	12	126.926	35.7746
rice paddies	12	2	1	8	801	15	126.925	35.7729
rice paddies	12	2	1	8	801	18	126.925	35.7729
rice paddies	12	2	1	8	801	21	126.925	35.7728
rice paddies	12	2	1	8	802	0	126.925	35.7728
rice paddies	12	2	1	8	802	3	126.925	35.7728
rice paddies	12	2	1	8	802	6	126.925	35.7728
rice paddies	12	2	1	8	802	9	126.925	35.7728
rice paddies	12	2	1	8	802	12	126.925	35.7729
rice paddies	12	2	1	8	808	15	126.925	35.7737
rice paddies	12	2	1	8	808	18	126.925	35.7737
rice paddies	12	2	1	8	809	3	126.925	35.7737
rice paddies	12	2	1	8	809	6	126.925	35.7737
rice paddies	12	2	1	8	809	9	126.925	35.7737
rice paddies	12	2	1	8	809	12	126.925	35.7737
rice paddies	10	2	1	8	808	18	126.925	35.7721
rice paddies	10	2	1	8	808	21	126.925	35.7718
rice paddies	10	2	1	8	809	0	126.925	35.7717
rice paddies	10	2	1	8	809	3	126.925	35.7717
rice paddies	10	2	1	8	809	6	126.925	35.7719
rice paddies	10	2	1	8	816	6	126.925	35.7721
rice paddies	10	2	1	8	816	9	126.925	35.772
rice paddies	10	2	1	8	816	12	126.925	35.7717
rice paddies	10	2	1	8	822	15	126.925	35.7718
rice paddies	10	2	1	8	822	18	126.925	35.7718
rice paddies	10	2	1	8	822	21	126.925	35.7717
rice paddies	10	2	1	8	823	0	126.925	35.7717
rice paddies	10	2	1	8	823	3	126.925	35.7717
rice paddies	10	2	1	8	823	6	126.925	35.7717
rice paddies	10	2	1	8	823	9	126.925	35.7718
rice paddies	10	2	1	8	823	12	126.925	35.7718
rice paddies	10	2	1	8	829	15	126.925	35.7717
rice paddies	10	2	1	8	829	18	126.925	35.7717
rice paddies	10	2	1	8	829	21	126.925	35.7717
rice paddies	10	2	1	8	830	0	126.925	35.7717
rice paddies	10	2	1	8	830	3	126.925	35.7717
rice paddies	10	2	1	8	830	6	126.925	35.7717
rice paddies	10	2	1	8	830	9	126.925	35.7717
rice paddies	10	2	1	8	830	12	126.925	35.7717
rice paddies	13	2	1	7	711	15	126.927	35.7748
rice paddies	13	2	1	7	711	18	126.927	35.7748
rice paddies	13	2	1	7	711	21	126.927	35.7748
rice paddies	13	2	1	7	712	0	126.927	35.7747
rice paddies	13	2	1	7	712	3	126.926	35.7748
rice paddies	13	2	1	7	712	6	126.927	35.7748
rice paddies	13	2	1	7	712	9	126.927	35.7748
rice paddies	13	2	1	7	712	12	126.927	35.7748
rice paddies	13	2	1	7	717	15	126.927	35.7747
rice paddies	13	2	1	7	717	18	126.927	35.7747
rice paddies	13	2	1	7	717	21	126.927	35.7746
rice paddies	13	2	1	7	718	0	126.927	35.7746
rice paddies	13	2	1	7	718	3	126.927	35.7747
rice paddies	13	2	1	7	718	6	126.927	35.7748
rice paddies	13	2	1	7	718	9	126.927	35.7748
rice paddies	13	2	1	7	718	12	126.927	35.7748
rice paddies	13	2	1	7	724	15	126.927	35.7747
rice paddies	13	2	1	7	724	18	126.927	35.7747
rice paddies	13	2	1	7	724	21	126.927	35.7747
rice paddies	13	2	1	7	725	0	126.927	35.7747
rice paddies	13	2	1	7	725	3	126.927	35.7747
rice paddies	13	2	1	7	725	6	126.927	35.7747
rice paddies	13	2	1	7	725	9	126.927	35.7748
rice paddies	13	2	1	7	725	12	126.927	35.7748
rice paddies	12	2	1	7	725	3	126.925	35.7728
rice paddies	12	2	1	7	725	6	126.925	35.7731
rice paddies	12	2	1	7	725	9	126.925	35.7731
rice paddies	12	2	1	7	725	12	126.925	35.7731
flowing water	16	1	2	10	1003	21	126.924	35.7742
flowing water	16	1	2	10	1004	0	126.924	35.7741
flowing water	16	1	2	10	1004	3	126.924	35.7741
flowing water	16	1	2	10	1004	6	126.924	35.7741
flowing water	16	1	2	10	1004	9	126.924	35.7741
flowing water	16	1	2	10	1004	12	126.924	35.7741
flowing water	16	1	2	10	1009	15	126.924	35.7741
flowing water	16	1	2	10	1009	18	126.924	35.7741
flowing water	16	1	2	10	1009	21	126.924	35.7741
flowing water	16	1	2	10	1010	0	126.924	35.7741
flowing water	16	1	2	10	1010	3	126.924	35.7741
flowing water	16	1	2	10	1010	6	126.924	35.7741
flowing water	16	1	2	10	1010	9	126.924	35.7741
flowing water	16	1	2	10	1010	12	126.924	35.7741
flowing water	16	1	2	10	1016	15	126.924	35.7741
flowing water	16	1	2	10	1016	18	126.924	35.7742
flowing water	16	1	2	10	1016	21	126.924	35.7741
flowing water	16	1	2	10	1017	0	126.924	35.7741
flowing water	16	1	2	10	1017	3	126.924	35.7741
flowing water	16	1	2	10	1017	6	126.924	35.7741
flowing water	16	1	2	10	1017	9	126.924	35.7741
flowing water	16	1	2	10	1017	9	126.924	35.7741
flowing water	16	1	2	10	1017	12	126.924	35.7741
flowing water	16	1	2	10	1024	15	126.924	35.774
flowing water	16	1	2	10	1024	18	126.924	35.774
flowing water	16	1	2	10	1024	21	126.924	35.774
flowing water	16	1	2	10	1025	0	126.924	35.774
flowing water	16	1	2	10	1025	3	126.924	35.774
flowing water	16	1	2	10	1025	6	126.924	35.774
flowing water	16	1	2	10	1025	9	126.924	35.774
flowing water	16	1	2	10	1025	12	126.924	35.774
flowing water	16	1	2	10	1031	15	126.924	35.7741
flowing water	16	1	2	10	1031	18	126.924	35.7741
flowing water	16	1	2	10	1031	21	126.924	35.7741
flowing water	16	1	2	10	1101	0	126.924	35.7741
flowing water	16	1	2	10	1101	3	126.924	35.7741
flowing water	16	1	2	10	1101	6	126.924	35.7741
flowing water	16	1	2	10	1101	9	126.924	35.7741
flowing water	16	1	2	10	1101	12	126.924	35.7741
flowing water	16	1	2	9	919	15	126.925	35.774
flowing water	16	1	2	9	919	18	126.925	35.774
flowing water	16	1	2	9	919	21	126.925	35.774
flowing water	16	1	2	9	920	0	126.925	35.7739
flowing water	16	1	2	9	920	3	126.925	35.7739
flowing water	11	2	1	7	717	15	126.925	35.774
flowing water	11	2	1	7	717	18	126.925	35.7739
flowing water	11	2	1	7	717	21	126.925	35.7739
flowing water	11	2	1	7	718	0	126.925	35.7739
flowing water	11	2	1	7	718	3	126.925	35.7739
flowing water	11	2	1	7	718	6	126.925	35.774
flowing water	11	2	1	7	718	9	126.925	35.774
flowing water	11	2	1	7	718	12	126.925	35.774
flowing water	11	2	1	7	724	15	126.924	35.774
flowing water	11	2	1	7	724	18	126.925	35.7739
flowing water	11	2	1	7	724	21	126.925	35.7739
flowing water	11	2	1	7	725	0	126.925	35.7739
flowing water	11	2	1	7	725	3	126.924	35.7741
flowing water	11	2	1	7	725	6	126.924	35.7741
flowing water	11	2	1	7	725	9	126.924	35.774
flowing water	11	2	1	7	725	12	126.924	35.774
flowing water	7	2	1	6	613	15	126.927	35.7733
flowing water	7	2	1	6	613	18	126.927	35.7733
flowing water	7	2	1	6	613	21	126.927	35.7733
flowing water	7	2	1	6	614	0	126.927	35.7733
flowing water	7	2	1	6	614	6	126.927	35.7733
flowing water	7	2	1	6	614	9	126.927	35.7733
flowing water	7	2	1	6	614	12	126.927	35.7733
Fallow land	16	1	2	10	1003	15	126.924	35.7743
Fallow land	16	1	2	10	1003	18	126.924	35.7743
Fallow land	16	1	2	9	912	6	126.925	35.7746
Fallow land	16	1	2	9	912	9	126.925	35.7746
Fallow land	16	1	2	9	912	12	126.925	35.7746
		Sex	Season
	1	Male	Breeding
	2	Female	Non-breeding
